# Supplementary material for: Costs associated with adverse events from remission induction for children with Acute Lymphoblastic Leukemia (ALL)
Source: BMC Health Serv Res. 2022 Dec 14;22:1522. doi: 10.1186/s12913-022-08676-x (PMC9749331; doi:10.1186/s12913-022-08676-x)
Supplement: Supplementary file 2 — Additional file 2. [file 12913_2022_8676_MOESM2_ESM.xlsx]

## Sheet: Sheet1
ID	CICLOFOSFAMIDA	DOSISVINCRISTINA	DOSISDAUNORRUBICINA	DOSISASPARAGINASA	DOSISDEXAMETASONA	INTRATECALESENINDUCCIÓN	SEXO	SCSUPERFICIECORPORAL	PESO	TALLA	talla	EDAD	grupo_edad	NIVELDERIESGOALTOESTÁNDAR	Nivel_Riesgo	f_in_IR	f_ter_IR	dias_IR	DEFUNCIONES	in_inter1	ter_inter1	dias_inter1	cost_inter1	in_inter2	ter_inter2	dias_inter2	cost_inter2	in_inter3	ter_inter3	dias_inter3	cost_inter3	NÚMERODEINTERNAMIENTOSDURANTE	DÍASDEMEDICIÓN	fin_IR	f_fin_med	sumtotal_fechas	tiempo_fuera_IR	INDUCCIÓNCOMPLETATERMINADA	ind_term	RESULTADODELAREMISIÓN	resultado_rem	DÍADELLOGRODELAREMISIÓN	dia_log_rem	CTADEBLASTOSALDIAGNÓSTICO	COSTOMEDICAMENTOS	COSTOLABORATORIOSAMBULATORIOS	COSTOLABORATORIOSHOSPITALARIOS	Cos_hosp	COSTOQUIMIOTERAPIADEINDUCCIÓN
846521	0	4	2	10	24	3	femenino	0.74	18.2	111	111	5	5 a 10 años	ESTÁNDAR	ESTÁNDAR	2019-03-09	2019-04-02	24	no			0	0			0	0				0	0	24	2019-04-02	2019-04-02	24	0	SI	NO	POSITIVO	POSITIVO	14	14	98.5	0	4574	0	0	48858.2
846531	0	4	2	9	24	3	masculino	0.77	19.5	108	108	5	5 a 10 años	ESTÁNDAR	ESTÁNDAR	2019-03-13	2019-04-05	23	no			0	0			0	0				0	0	23	2019-04-05	2019-04-05	23	0	SI	NO	POSITIVO	POSITIVO	15	15	98.5	0	1295	0	0	48014.4
844001	0	4	2	9	28	1	femenino	0.96	20	118	118	7	5 a 10 años	ESTÁNDAR	ESTÁNDAR	2017-07-10	2017-08-07	28	no			0	0			0	0				0	0	28	2017-08-07	2017-08-07	28	0	SI	NO	POSITIVO	POSITIVO	17	17	88	0	871	0	0	21813.5
844041	0	4	2	9	20	1	femenino	1.34	48	143	143	11	10 años o más	ALTO	ALTO	2017-07-14	2017-08-03	20	no			0	0			0	0				0	0	20	2017-08-03	2017-08-03	20	0	SI	NO	POSITIVO	POSITIVO	13	13	98	0	424	0	0	30938.3
846438	0	3	1	8	20	1	masculino	0.63	14.9	102	102	3	2 a 5 años	ALTO	ALTO	2019-02-20	2019-03-12	20	no	2019-02-09	2019-02-22	13	19981	2019-03-14	2019-03-15	1	1537				0	2	20	2019-03-12	2019-03-15	23	3	SI	NO	POSITIVO	POSITIVO	20	20	93.5	2575.02	1090	9045	6148	21210.3
844700	0	3	2	6	24	2	masculino	0.7	16.2	103	103	4	2 a 5 años	ESTÁNDAR	ESTÁNDAR	2017-12-25	2018-01-17	23	no			0	0			0	0				0	0	23	2018-01-17	2018-01-17	23	0	SI	NO	POSITIVO	POSITIVO	10	10	91.5	20	7171	0	0	32321.7
846482	0	3	2	6	22	1	masculino	0.91	20	92	92	7	5 a 10 años	ALTO	ALTO	2019-02-28	2019-03-22	22	no			0	0			0	0				0	0	22	2019-03-22	2019-03-22	22	0	SI	NO	POSITIVO	POSITIVO	18	18	91	0	1954	0	0	19710.6
846319	0	4	2	9	29	1	femenino	0.67	16.7	112	112	6	5 a 10 años	ESTÁNDAR	ESTÁNDAR	2019-01-18	2019-02-16	29	no	2019-01-16	2019-01-21	5	7685			0	0				0	1	29	2019-02-16	2019-02-16	29	0	SI	NO	POSITIVO	POSITIVO	22	22	99.5	320.15	37174	871	4611	22642.8
845183	0	3	2	8	23	4	femenino	0.81	20.9	110	110	5	5 a 10 años	ESTÁNDAR	ESTÁNDAR	2018-04-19	2018-05-12	23	no			0	0			0	0				0	0	23	2018-05-12	2018-05-12	23	0	SI	NO	POSITIVO	POSITIVO	16	16	93	2440.08	8028	0	0	59666
859772	0	4	2	9	26	6	masculino	0.66	16	93	93	3	2 a 5 años	ALTO	ALTO	2018-06-28	2018-07-23	25	no			0	0			0	0				0	0	25	2018-07-23	2018-07-23	25	0	SI	NO	POSITIVO	POSITIVO	7	7	96	0	3071	0	0	86252.8
845803	0	4	2	10	32	4	masculino	0.7	23	113	113	6	5 a 10 años	ESTÁNDAR	ESTÁNDAR	2018-09-24	2018-10-26	32	no	2018-10-05	2018-10-12	7	10759	2018-10-22	2018-10-24	2	3074				0	2	32	2018-10-26	2018-10-26	32	0	SI	NO	POSITIVO	POSITIVO	17	17	99	4269.45	871	12000	13833	62020.7
861082	0	3	2	6	24	2	masculino	0.77	18.5	110	110	6	5 a 10 años	ALTO	ALTO	2018-10-31	2018-11-23	23	no			0	0			0	0				0	0	23	2018-11-23	2018-11-23	23	0	SI	NO	POSITIVO	POSITIVO	1	1	82	0	10517	0	0	32372.5
846562	0	3	2	6	27	2	masculino	0.57	13.7	93	93	3	2 a 5 años	ESTÁNDAR	ESTÁNDAR	2019-03-21	2019-04-17	27	no	2019-03-10	2019-03-25	15	23055			0	0				0	1	27	2019-04-17	2019-04-17	27	0	SI	NO	POSITIVO	POSITIVO	13	13	98	0	4155	0	0	31493.1
844795	0	4	2	8	24	3	masculino	1.72	65	163	163	13	10 años o más	ALTO	ALTO	2018-01-17	2018-02-09	23	no			0	0			0	0				0	0	23	2018-02-09	2018-02-09	23	0	SI	NO	POSITIVO	POSITIVO	15	15	94.5	0	3024	0	0	47441.4
846962	0	4	2	8	30	2	masculino		96	101	101	15	10 años o más	ALTO	ALTO	2019-06-21	2019-07-18	27	no	2019-06-21	2019-07-01	10	15370			0	0				0	1	27	2019-07-18	2019-07-18	27	0	SI	NO	POSITIVO	POSITIVO	6	6	71	52961.6	0	9852	15390	50964
844122	0	4	2	9	21	3	masculino	0.6	14	103	103	4	2 a 5 años	ALTO	ALTO	2017-08-10	2017-08-31	21	no			0	0			0	0				0	0	21	2017-08-31	2017-08-31	21	0	SI	NO	POSITIVO	POSITIVO	9	9	98	2754.34	5954	0	0	48920.7
846380	2	7	3	9	46	7	femenino	0.77	19.4	122	122	8	5 a 10 años	ALTO	ALTO	2019-02-13	2019-03-31	46	no	2019-03-05	2019-03-08	3	4611	2019-03-22	2019-03-31	9	13833				0	2	46	2019-03-31	2019-03-31	46	0	SI	NO	POSITIVO	POSITIVO	8	8	90	55568.8	0	12475	18444	119180
845094	0	4	2	9	28	2	femenino	0.34	14	94	94	3	2 a 5 años	ALTO	ALTO	2017-03-26	2017-04-23	28	no	2017-03-27	2017-04-01	5	7685			0	0				0	1	28	2017-04-23	2017-04-23	28	0	SI	NO	POSITIVO	POSITIVO	20	20	97.7	1025.76	0	9145	7690	50964
845638	0	3	2	9	29	4	masculino	0.8	23	128	128	7	5 a 10 años	ALTO	ALTO	2018-08-14	2018-09-12	29	no			3	4611			0	0				0	1	29	2018-09-12	2018-09-12	29	0	SI	NO	POSITIVO	POSITIVO	28	28	93.5	1215.54	0	4293	4611	60880.1
843644	0	4	2	9	22	3	femenino	0.49	10	92	92	3	2 a 5 años	ESTÁNDAR	ESTÁNDAR	2017-04-17	2017-05-09	22	no			0	0			0	0				0	0	22	2017-05-09	2017-05-09	22	0	SI	NO	POSITIVO	POSITIVO	7	7	92	0	2046	0	0	47682.2
846514	0	4	2	7	24	2	masculino	0.68	14	98	98	5	5 a 10 años	ESTÁNDAR	ESTÁNDAR	2019-03-10	2019-04-03	24	no	2019-03-21	2019-03-22	1	1537	2019-03-28	2019-04-05	8	12296				0	2	26	2019-04-03	2019-04-05	26	2	SI	NO	POSITIVO	POSITIVO	13	13	97.5	3386.25	1083	4112	13833	33311.2
844706	0	4	2	9	27	3	femenino	0.64	15.2	97	97	4	2 a 5 años	ESTÁNDAR	ESTÁNDAR	2017-12-24	2018-01-20	27	no	2017-12-28	2017-12-30	2	3074			0	0				0	1	27	2018-01-20	2018-01-20	27	0	SI	NO	POSITIVO	POSITIVO	11	11	86.5	212.15	0	4138	3074	47968.2
860597	0	3	2	9	26	4	masculino	0.99	27.6	126	126	8	5 a 10 años	ESTÁNDAR	ESTÁNDAR	2018-10-11	2018-11-06	26	no	2018-10-26	2018-11-03	8	12296			0	0				0	1	26	2018-11-06	2018-11-06	26	0	SI	NO	POSITIVO	POSITIVO	19	19	90.25	387.948	1083	4221	12296	60863.3
845533	0	3	2	6	30	5	femenino	0.89	22	98	98	7	5 a 10 años	ESTÁNDAR	ESTÁNDAR	2018-07-19	2018-08-18	30	no	2018-07-19	2018-07-20	1	1537	2018-08-02	2018-08-10	8	12296				0	2	30	2018-08-18	2018-08-18	30	0	SI	NO	POSITIVO	POSITIVO	21	21	18	18941.3	0	3150	16907	69983.8
844959	0	4	2	9	24	3	masculino	0.57	14	113	113	3	2 a 5 años	ALTO	ALTO	2018-02-26	2018-03-22	24	no	2018-03-09	2018-03-20	11	16907			0	0				0	1	24	2018-03-22	2018-03-22	24	0	SI	NO	POSITIVO	POSITIVO	19	19	97	6436.74	0	24860	18444	47879.9
846190	0	4	2	9	24	3	masculino	0.51	11.4	82	82	2	Menores a 2 años	ESTÁNDAR	ESTÁNDAR	2018-12-31	2019-01-24	24	no	2019-01-11	2019-01-23	12	18444			0	0				0	1	24	2019-01-24	2019-01-24	24	0	SI	NO	POSITIVO	POSITIVO	17	17	99	6848.12	0	8543	18444	47790.2
845904	0	4	2	9	31	2	femenino	1.32	41.9	152	152	15	10 años o más	ALTO	ALTO	2018-10-19	2018-11-18	30	no	2018-11-08	2018-11-21	13	19981	2018-11-08	2018-11-21	13	19981				0	2	33	2018-11-18	2018-11-21	33	3	SI	NO	POSITIVO	POSITIVO	29	29	92.5	52712.8	0	17233	19981	44145.9
845685	0	4	2	9	28	3	masculino	0.87	22.9	122	122	7	5 a 10 años	ESTÁNDAR	ESTÁNDAR	2018-08-24	2018-09-21	28	no			0	0			0	0				0	0	28	2018-09-21	2018-09-21	28	0	SI	NO	POSITIVO	POSITIVO	18	18	97.75	125.4	2825	0	0	48239.5
844593	0	3	2	6	28	2	masculino	0.48	10.4	80	80	1	Menores a 2 años	ALTO	ALTO	2017-12-02	2017-12-29	27	no	2017-12-02	2017-12-08	6	9222	2017-12-29	2018-01-20	22	33814				0	2	28	2017-12-29	2018-01-20	49	22	SI	NO	POSITIVO	POSITIVO	17	17	98.25	5605.33	0	3405	26129	31424.6
843600	0	4	2	8	23	3	masculino	0.64	15.3	96	96	4	2 a 5 años	ESTÁNDAR	ESTÁNDAR	2017-04-06	2017-05-06	30	no	2017-04-20	2017-04-27	7	10759				0				0	1	7	2017-05-06	2017-05-06	30	0	SI	NO	POSITIVO	POSITIVO	19	19	94.5	3941.33	0	14705	10759	47187.1
846248	0	4	2	9	24	2	femenino	0.48	22	118	118	7	5 a 10 años	ESTÁNDAR	ESTÁNDAR	2019-01-08	2019-02-01	24	no	2019-01-12	2019-01-21	9	13833			0	0				0	1	24	2019-02-01	2019-02-01	24	0	SI	NO	POSITIVO	POSITIVO	23	23	98.5	2736.47	0	14988	13833	34651.1
846151	0	4	2	10	24	2	femenino	0.84	21.7	.		11	10 años o más	ALTO	ALTO	2018-12-12	2019-01-05	24	no	2018-12-12	2018-12-21	9	13833	2018-12-30	2019-01-10	11	16907				0	2	24	2019-01-05	2019-01-10	29	5	SI	NO	POSITIVO	POSITIVO	14	14	94	15393.2	0	40239	32277	36264.2
847028	0	4	2	9	33	4	femenino	0.56	12.9	86	86	3	2 a 5 años	ALTO	ALTO	2019-07-13	2019-08-09	27	no	2019-07-18	2019-08-01	14	21518	2019-08-07	2019-08-15	8	12296				0	2	33	2019-08-09	2019-08-15	33	6	SI	NO	POSITIVO	POSITIVO	13	13	92	2642.72	0	17601	33814	50964
846728	0	4	2	6	29	4	masculino	1.24	38	160	160	14	10 años o más	ALTO	ALTO	2019-04-20	2019-05-18	28	no	2019-05-03	2019-05-17	14	21518			0	0				0	1	28	2019-05-18	2019-05-18	28	0	SI	NO	POSITIVO	POSITIVO	19	19	97	27942.8	0	35363	21518	64013.9
844909	0	3	2	6	22	2	femenino	0.6	13.8	101	101	3	2 a 5 años	ESTÁNDAR	ESTÁNDAR	2018-02-11	2018-03-04	21	no	2018-03-12	2018-03-26	14	21518			0	0				0	1	44	2018-03-04	2018-03-26	43	22	SI	NO	POSITIVO	POSITIVO	9	9	98.5	7989.27	0	13888	21518	32242
840618	0	4	2	8	23	2	femenino	1.47	50	149	149	13	10 años o más	ALTO	ALTO	2015-04-06	2015-04-27	21	no	2015-04-06	2015-04-21	15	23055	2015-04-27	2015-05-22	25	38425				0	2	47	2015-04-27	2015-05-22	46	25	SI	NO	POSITIVO	POSITIVO	15	15	63	24093	0	132293	64554	33720.1
840940	0	4	2	8	23	2	femenino	0.9	24.3	116	116	5	5 a 10 años	ESTÁNDAR	ESTÁNDAR	2015-06-30	2015-07-28	28	no	2015-06-30	2015-07-07	7	10759	2015-07-26	2015-08-04	9	13833				0	2	36	2015-07-28	2015-08-04	35	7	SI	NO	POSITIVO	POSITIVO	9	9	96.5	18167	0	4213	27666	34381.1
845358	0	4	2	9	28	4	femenino	0.43	8.7	84	84	1	Menores a 2 años	ALTO	ALTO	2018-06-05	2018-06-25	20	no	2018-06-17	2018-07-03	16	24592			0	0				0	1	28	2018-06-25	2018-07-03	28	8	SI	NO	POSITIVO	POSITIVO	8	8	50	6006.1	0	13900	24592	59937.3
844769	0	4	2	10	26	3	masculino	0.55	25	67	67	1	Menores a 2 años	ALTO	ALTO	2018-01-10	2018-02-04	25	no	2017-12-30	2018-01-11	12	18444	2018-01-20	2018-02-19	30	46110				0	2	41	2018-02-04	2018-02-19	40	15	SI	NO	POSITIVO	POSITIVO	15	15	93.5	18306	0	13738	47647	48821.2
845519	0	4	2	9	27	4	femenino	0.79	20.3	120	120	5	5 a 10 años	ALTO	ALTO	2018-07-28	2018-08-24	27	no	2018-07-28	2018-07-31	3	4611	2018-08-03	2018-08-14	11	16907				0	2	27	2018-08-24	2018-08-24	27	0	SI	NO	POSITIVO	POSITIVO	19	19	94	5715.2	1295	10296	21518	60854.1
843963	0	1	1	1	1	0	masculino	1.56	54	160	160	14	10 años o más	ALTO	ALTO	2017-06-28	2017-07-02	4	si	2017-06-28	2017-07-01	3	4611			0	0				0	1	4	2017-07-02	2017-07-02	4	0	NO	SI	NEGATIVO	NEGATIVO	.		98.75	13927.3	0	85473	6148	1123.29
846070	0	4	2	9	38	4	femenino	0.64	14.6	99	99	4	2 a 5 años	ESTÁNDAR	ESTÁNDAR	2018-11-27	2018-12-27	30	no	2018-11-27	2018-12-03	6	9222	2018-12-11	2018-12-21	10	15370	2018-12-23	2019-01-03	11	16907	3	38	2018-12-27	2019-01-03	37	7	SI	NO	POSITIVO	POSITIVO	15	15	95	16696.9	0	9607	41499	69887.2
844687	0	4	2	9	24	2	femenino	1.3	42	155	155	11	10 años o más	ALTO	ALTO	2017-12-15	2018-01-11	27	no	2017-12-15	2018-03-15	90	138330			0	0				0	1	90	2018-01-11	2018-03-15	90	63	SI	NO	POSITIVO	POSITIVO	22	22	92.5	60525.3	0	67744	104516	43884.7
841252	0	4	2	8	23	3	femenino	1.4	50	148	148	13	10 años o más	ALTO	ALTO	2015-09-22	2015-10-25	33	no	2015-09-25	2015-10-09	14	21518			0	0				0	1	35	2015-10-25	2015-10-25	33	0	SI	NO	POSITIVO	POSITIVO	16	16	84.5	13633.8	0	29575	23055	47187.1
844552	0	3	2	6	27	3	masculino	0.99	27.5	119	119	7	5 a 10 años	ESTÁNDAR	ESTÁNDAR	2017-11-17	2017-12-13	26	no	2017-11-17	2017-11-22	5	7685	2017-11-26	2017-12-07	11	16907				0	2	26	2017-12-13	2017-12-13	26	0	SI	NO	POSITIVO	POSITIVO	5	5	98	12078.4	0	19529	27666	45168.6
844021	0	3	2	6	23	2	femenino	1.28	40	142	142	11	10 años o más	ALTO	ALTO	2017-07-13	2017-08-05	23	no	2017-07-23	2017-08-08	16	24592			0	0				0	1	27	2017-08-05	2017-08-08	26	3	SI	NO	POSITIVO	POSITIVO	23	23	88	10694.2	0	22638	27666	38085.8
844627	2	2	2	9	24	2	femenino	0.46	9.3	72	72	1	Menores a 2 años	ALTO	ALTO	2017-12-09	2018-01-01	23	no	2017-12-22	2018-01-22	31	47647			0	0				0	1	44	2018-01-01	2018-01-22	44	21	SI	NO	POSITIVO	POSITIVO	21	21	98	56882.8	0	82610	47647	55480
845657	0	4	2	8	30	5	masculino	0.52	13	89	89	3	2 a 5 años	ESTÁNDAR	ESTÁNDAR	2018-08-18	2018-09-12	25	no	2018-08-18	2018-08-23	5	7685	2018-08-27	2018-09-17	21	32277	2018-09-18	2018-10-28	40	61480	3	71	2018-09-12	2018-10-28	71	46	SI	NO	POSITIVO	POSITIVO	18	18	98.5	48828	0	34288	101574	50964
843616	0	3	2	6	27	2	femenino	1.38	44.8	145	145	14	10 años o más	ALTO	ALTO	2017-04-07	2017-05-04	27	si	2017-04-27	2017-05-08	11	16907			0	0				0	1	27	2017-05-04	2017-05-08	31	4	NO	SI	POSITIVO	POSITIVO	15	15	86	13921.5	0	12794	10759	38349.2
840522	0	3	2	8	40	5	femenino	1.26	39	148	148	12	10 años o más	ALTO	ALTO	2015-03-20	2015-04-28	39	no	2015-03-21	2015-04-01	11	16907	2015-04-02	2015-05-04	32	49184				0	2	46	2015-04-28	2015-05-04	45	6	SI	NO	POSITIVO	POSITIVO	18	18	98	84080.1	0	73434	70702	80654.6
847198	0	4	2	9	30	2	femenino	0.84	17	116	116	5	5 a 10 años	ESTÁNDAR	ESTÁNDAR	2019-08-30	2019-09-29	30	no	2019-09-02	2019-09-06	4	6148	2019-09-09	2019-09-23	14	21518	2019-09-25	2019-10-06	11	16907	3	37	2019-09-29	2019-10-06	37	7	SI	NO	POSITIVO	POSITIVO	19	19	99.5	35086	1757.67	10574	44573	50964
844257	0	2	2	3	28	1	femenino	1.66	61	147	147	12	10 años o más	ALTO	ALTO	2017-09-08	2017-10-12	34	si	2017-09-08	2017-09-13	5	7685	2017-09-23	2017-10-24	31	47647				0	2	46	2017-10-12	2017-10-24	46	12	NO	SI	POSITIVO	POSITIVO	19	19	95	153594	0	441202	53795	19827.9
843454	0	4	2	8	23	2	masculino	1.4	50	166	166	14	10 años o más	ALTO	ALTO	2017-03-03	2017-03-24	21	si	2017-03-03	2017-03-09	6	9222	2017-03-11	2017-04-03	23	35351				0	2	32	2017-03-24	2017-04-03	31	10	SI	NO	POSITIVO	POSITIVO	13	13	96.75	47553.6	0	121176	49184	34447.1
[truncated: 227 more columns]
